# Supplementary material for: Aza-Reversine Promotes Reprogramming of Lung (MRC-5) and Differentiation of Mesenchymal Cells into Osteoblasts
Source: Materials (Basel). 2021 Sep 17;14(18):5385. doi: 10.3390/ma14185385 (PMC8467999; doi:10.3390/ma14185385)
Supplement: Supplementary file 1 [file materials-14-05385-s001.zip]

Archive with 1 entries (1 files):
- materials-1338530-supplementary.pdf
